# Supplementary material for: Online Eye Tracking for Aphasia: A Feasibility Study Comparing Web and Lab Tracking and Implications for Clinical Use
Source: Brain Behav. 2024 Oct 29;14(11):e70112. doi: 10.1002/brb3.70112 (PMC11519703; doi:10.1002/brb3.70112)
Supplement: Supplementary file 4 — Supporting Information [file BRB3-14-e70112-s004.txt]

Table 1

Group	Age		Years in Education	Gender		WAB
								AQ		SS		AC
Control	58.2 (12.02)	16.9 (1.34)		11 Female 	N/A		N/A		N/A
						5 Male
PWA	62.9 (11.99)	15.3 (2.44)		7 Female	70.4 (21.8)	12.8 (1.73)	8.47 (1.73)
						9 Male


Table 2

Table 2
Sentence Type	Example						Disambiguation Point	Figure 1 example
Active		Who is lifting the mailman here?		mailman			A
Passive		Who is lifted by the mailman here?		mailman			B
Locative	Which bird is on the box next to the umbrella?	on the box		C


Table 3

Parameter				Est.	SE	DF	z	p	d	Lower CI	Upper CI
Intercept				1.622	.314					1.007		2.276
Structure Type: Locative		.177	.253	1380	.728	.467	.036	-.304		.660
Structure Type: Passive			-.594	.228	1378	-2.611	.009	-.144	-1.050		-.147
Mode: Web				-.286	.435	49	-.657	.511	-.177	-1.171		.588
Structure Type: Locative * Mode: Web	.315	.345	1381	.914	.361	.049	-.367		1.002
Structure Type: Passive * Mode: Web	.400	.312	1377	1.244	.214	.067	-.236		1.040


Table 4

Parameter						Est.	SE	DF	t	p	d	Lower CI	Upper CI
Intercept						67.288	2.649					62.186		72.389
Group: PWA						16.042	3.758	65	4.269	< .001	1.058	8.803		23.280
Structure Type: Locative				7.166	1.010	2272	7.098	< .001	.298	5.190		9.142
Structure Type: Passive					.265	.988	2268	.268	.789	.011	-1.167		2.200
Mode: Web						-43.240	3.742	64	-11.556	< .001	-2.889	-50.447		-36.032
Group: PWA * Structure Type: Locative			-7.380	1.502	2275	-4.913	< .001	-.206	-10.321		-4.440
Group: PWA * Structure Type: Passive			-1.614	1.511	2265	-1.068	.286	-.045	-4.579		1.346
Group: PWA * Mode: Web					11.172	5.321	65	2.100	.040	.519	.922		21.422
Structure Type: Locative * Mode: Web			-8.822	1.425	2264	-6.190	< .001	-.260	-11.612		-6.032
Structure Type: Passive * Modality: Web			-.723	1.423	2261	-.508	.612	-.021	-3.513		2.268
Group: PWA * Structure Type: Locative * Mode: Web	-.843	2.134	2271	-.395	.693	-.017	-5.020		3.337
Group: PWA * Structure Type: Passive * Mode: Web	4.109	2.180	2264	1.885	.060	.079	-.170		8.393


Table 5

Parameter		Est.	SE	DF	t	p	d	Lower CI	Upper CI
Intercept		.313	.048					.218		.508
Bin Number		-.007	.001	4	-6.065	< .001	-4.012	-.009		-.005
Web			-.126	.067	78	-1.874	.065	-.293	-.261		.008
Bin Number * Web	.005	.002	4	2.793	.007	.626	.001		.008
